# Supplementary material for: Functionalized Erythrocyte Membrane-Coated Nanoparticles for the Treatment of Klebsiella pneumoniae-Induced Sepsis
Source: Front Microbiol. 2022 Jun 16;13:901979. doi: 10.3389/fmicb.2022.901979 (PMC9244542; doi:10.3389/fmicb.2022.901979)
Supplement: Supplementary file 2 [file Data_Sheet_2.ZIP]

Archive with 16 entries (10 files):
- Flow Cytometryú¿fcsú⌐/
- Flow Cytometryú¿fcsú⌐/Fig.2D NP-cores/
- Flow Cytometryú¿fcsú⌐/Fig.2D NP-cores/103005.001.fcs
- Flow Cytometryú¿fcsú⌐/Fig.2D NP-cores/104006.001.fcs
- Flow Cytometryú¿fcsú⌐/Fig.2D RBCNPs/
- Flow Cytometryú¿fcsú⌐/Fig.2D RBCNPs/105007.001.fcs
- Flow Cytometryú¿fcsú⌐/Fig.2D RBCNPs/107009.001.fcs
- Flow Cytometryú¿fcsú⌐/Fig.2D a├3-RBCNPs/
- Flow Cytometryú¿fcsú⌐/Fig.2D a├3-RBCNPs/110012.001.fcs
- Flow Cytometryú¿fcsú⌐/Fig.2D a├3-RBCNPs/111013.001.fcs
- Flow Cytometryú¿fcsú⌐/Fig.3B Unstimulated/
- Flow Cytometryú¿fcsú⌐/Fig.3B Unstimulated/A.fcs
- Flow Cytometryú¿fcsú⌐/Fig.3B Unstimulated/B.fcs
- Flow Cytometryú¿fcsú⌐/Fig.3B k.p Stimulated/
- Flow Cytometryú¿fcsú⌐/Fig.3B k.p Stimulated/3.fcs
- Flow Cytometryú¿fcsú⌐/Fig.3B k.p Stimulated/4.fcs
