# Supplementary material for: Functionalized Erythrocyte Membrane-Coated Nanoparticles for the Treatment of Klebsiella pneumoniae-Induced Sepsis
Source: Front Microbiol. 2022 Jun 16;13:901979. doi: 10.3389/fmicb.2022.901979 (PMC9244542; doi:10.3389/fmicb.2022.901979)
Supplement: Supplementary file 3 [file Table_1.XLSX]

## Sheet: Fig.1C
Sample Name
S/W Version	6.12
Serial Number	MAL1042861
Zeta Potential (mV)	Intensities[1]	Intensities[1]	Intensities[1]	Intensities[1]
-28.4	0	0	0	0
-147	0	0	0	0
-143	0	0	0	0
-139	0	0	0	0
-135	0	0	0	0
-131	0	0	0	0
-128	0	0	0	0
-124	0	0	0	0
-120	0	0	0	0
-116	0	0	0	0
-112	0	0	0	0
-109	0	0	0	0
-105	0	0	0	0
-101	0	0	0	0
-97.3	0	0	0	0
-93.5	0	0	0	0
-89.7	0	0	0	0
-85.9	0	0	0	0
-82.1	0	0	0	0
-78.3	0	0	0	0	NP-cores			RBC vesicles			RBCNPs			3-RBCNPs
-74.5	0	0	0	0	-33.5	-30.5	-36.1	-17.2	-15.3	-16.9	-22.3	-23.4	-21.3	-23.2	-20.6	-23.8
-70.7	0	0	0	0				0.00449807			0.0124552			0.00813583
-66.9	0	0	0	0
-63.1	0	0	0	0
-59.3	0	0	0	0
-55.5	0	0	0	0
-51.7	8323.6	0	0	0
-47.9	40667.6	0	0	0
-44.1	81887.5	0	0	0
-40.3	152279	0	9156.13	9302.31
-36.5	234905	5254.18	47320.9	48076.4
-32.7	268423	27757	95958.8	97490.8
-28.9	239801	56435	179018	181876
-25.1	172412	105408	276514	280928
-21.3	100226	162894	316063	321109
-17.5	49648	186214	282290	286797
-13.7	16615.4	166300	202774	206012
-9.95	1941.35	119416	117598	119475
-6.15	0	69193.8	57917.4	58842.1
-2.36	0	34005	18940.1	19242.5
1.44	0	11023	1625.32	1651.27
5.24	0	813.844	0	0
9.03	0	0	0	0
12.8	0	0	0	0
16.6	0	0	0	0
20.4	0	0	0	0
24.2	0	0	0	0
28	0	0	0	0
31.8	0	0	0	0
35.6	0	0	0	0
39.4	0	0	0	0
43.2	0	0	0	0
47	0	0	0	0
50.8	0	0	0	0
54.6	0	0	0	0
58.4	0	0	0	0
62.2	0	0	0	0
66	0	0	0	0
69.8	0	0	0	0
73.6	0	0	0	0
77.4	0	0	0	0
81.2	0	0	0	0
85	0	0	0	0
88.8	0	0	0	0
92.5	0	0	0	0
96.3	0	0	0	0
100	0	0	0	0
104	0	0	0	0
108	0	0	0	0
112	0	0	0	0
115	0	0	0	0
119	0	0	0	0
123	0	0	0	0
127	0	0	0	0
131	0	0	0	0
134	0	0	0	0
138	0	0	0	0
142	0	0	0	0
146	0	0	0	0
149

## Sheet: Fig.1E
	RBCNPs			γ3-RBCNPs.
0	6	7	6	6	7	7
12	32	27	28	31	29	28
24	43	32	40	38	45	42
36	47	42	50	58	50	46
48	59	45	57	69	50	59
60	60	58	69	70	56	64
72	66	62	64	70	62	69
				0.339542

## Sheet: Fig.2D
8458	8263	8035	9955	8962	36524
9452	9152	9845	8254	10352	48542
8052	8985	9254	9351	9542	52149

## Sheet: Fig.3A
PBS	NP-Cores	RBCNPs	γ3-RBCNPs.
50615	56012	48979	5345
63894	45521	40123	8648
47123	49758	48652	9761

## Sheet: Fig.4C
									肝			肺			肾
									4h	16h	24h	4h	16h	24h	4h	16h	24h
								灰度总值[cts]	4684376974	2154913272	791364245	2167887555	3569902334	1219115897	1124646183	163264849	95159558
									4024134515	2421512114	945221520	2561514112	3861154422	1532041445	1305522511	186621254	98264111
									4869124151	2028544821	812545626	2321514652	3201514569	1125694545	1458961218	152132145	90125335
用户
实验ID
实验时间	2021-05-21 17:12:47
最后修改时间	2021-05-21 17:12:47
视野大小	8.11994e+33
成像仪	智能图像工作站(GV6000 ProⅡ)
序列号	GV60P-0521-5005
软件版本	1.0.0.3
备注
图类型	活体荧光
BINNING	1*1
曝光时间[s]
光源	荧光
激发滤光片	530nm
发射滤光片	600nm

## Sheet: Fig.4D
				灰度总值[cts]	4h			16h			24h
				心	47701555	41021557	52135844	108912494	123521401	91536421	43202068	45302501	40521365
				肝	1058235024	1125458542	1236415571	1015100753	985485475	896585478	1012340147	923155201	834625142
用户				脾	50057078	53651561	45662138	85346086	91523412	80412335	54104349	59244521	50132652
实验ID				肺	720200300	786522511	701128512	941333002	884125521	872410552	512182679	574522261	501452214
实验时间	2021-05-31 16:53:50			肾	43826918	45632581	40021521
最后修改时间	2021-05-31 16:53:50
视野大小	4.12082e+33
成像仪	智能图像工作站(GV6000 ProⅡ)
序列号	GV60P-0521-5005
软件版本	1.0.0.3
备注
图类型	明场图
BINNING	1*1
曝光时间[s]
光源	明场光源
激发滤光片
发射滤光片	open
图类型	活体荧光
BINNING	1*1
曝光时间[s]
光源	荧光
激发滤光片	530nm
发射滤光片	600nm

## Sheet: Fig.5B
Triton-X 100			PBS			RBCNPs			γ3-RBCNPs1
0.91	0.94	0.82	0.03	0.01	0.02	0.02	0.04	0.02	0	0.02	0.01

## Sheet: Fig.6A
	Free Cy3			NP-Cores-Cy3			RBCNPs-Cy3			γ3-RBCNPs-Cy3
0	74	72	62	74	70	66	82	86	80	87	82	89
3	40	43	38	48	45	43	68	62	74	72	69	78
6	18	21	19	28	23	32	64	58	60	68	62	60
9	15	14	17	16	15	13	52	48	56	60	58	62
12	12	14	11	15	12	11	38	46	50	42	52	48
15	10	9	8	10	9	12	25	24	30	32	34	31
18	7	8	7	11	8	8	21	22	25	26	27	26

## Sheet: Fig.6B
	PBS
	1	2	3	4	5
0	19.05	19.56	18.54	18.74	18.78	18.934
1	19.06	19.67	18.77	19.07	19.36	19.186
2	20.48	20.09	19.04	19.28	20.06	19.79
3	20.56	20.68	19.33	20.04	20.38	20.198
4	20.89	21.08	19.57	20.55	20.72	20.562
5	21.3	21.67	19.84	21.36	21.59	21.152
6	21.56	21.84	20.34	22.84	22.42	21.8
	NP-Cores
	1	2	3	4	5
0	18.85	18.48	19.04	18.36	18.04	18.554
1	18.04	18.32	19.67	19.05	18.23	18.662
2	18.48	19.06	20.04	20.53	19.31	19.484
3	18.73	19.72	20.39	20.44	19.73	19.802
4	19.05	20.45	20.07	20.59	20.01	20.034
5	20.09	21.45	20.8	21.45	20.39	20.836
6	20.16	21.48	21.86	21.67	20.48	21.13
	RBCNPS
	1	2	3	4	5
0	18.64	19.05	18.51	19.37	18.36	18.786
1	19.02	19.36	18.95	19.46	19.17	19.192
2	19.33	19.58	19.08	19.82	19.28	19.418
3	19.86	20.21	19.65	20.53	19.75	20
4	20.59	20.36	20.13	20.62	20.56	20.452
5	20.74	20.61	20.25	20.71	20.93	20.648
6	21.02	20.87	20.39	20.96	21.43	20.934

## Sheet: Fig.6C
	PBS			NP-Cores			γ3-RBCNPs.
AST	187.6	206.8	174.5	215.6	204.2	197.6	204.6	200.1	207.9
ALP	130.5	142.6	122.5	145.6	139.7	133.2	124.9	130.5	135.8
ALT	89.7	92.1	94.4	80.4	86.7	90.4	99.7	94.7	91.1

[truncated: 6 more sheets: Fig.6D, Fig.7A, Fig.7B, Fig.7D-TNF-α, Fig.7D-IL-1β, Fig.7D-IL-6]
